# Supplementary material for: DCHS1, Lix1L, and the Septin Cytoskeleton: Molecular and Developmental Etiology of Mitral Valve Prolapse
Source: J Cardiovasc Dev Dis. 2022 Feb 17;9(2):62. doi: 10.3390/jcdd9020062 (PMC8874669; doi:10.3390/jcdd9020062)
Supplement: Supplementary file 1 [file jcdd-09-00062-s001.zip]

Archive with 1 entries (1 files):
- jcdd-1557585-supplementary.pdf
